# Supplementary material for: The heart is a resident tissue for hematopoietic stem and progenitor cells in zebrafish
Source: Nat Commun. 2024 Aug 31;15:7589. doi: 10.1038/s41467-024-51920-7 (PMC11366026; doi:10.1038/s41467-024-51920-7)
Supplement: Supplementary file 13 — Source Data [file 41467_2024_51920_MOESM13_ESM.xlsx]

## Sheet: Figure 1 - G
Number of cd41:GFPlow cells
50 hpf	Number of cd41:GFPlow cells
Heart 1	0
Heart 2	0
Heart 3	0
Heart 4	0
Heart 5	0
Heart 6	4
Heart 7	0
Heart 8	0
Heart 9	0
Heart 10	0
56 hpf	Number of cd41:GFPlow cells
Heart 1	2
Heart 2	2
Heart 3	9
Heart 4	4
Heart 5	0
Heart 6	0
Heart 7	0
Heart 8	0
Heart 9	0
Heart 10	0
Heart 11	0
Heart 12	1
Heart 13	0
74 hpf	Number of cd41:GFPlow cells
Heart 1	11
Heart 2	9
Heart 3	8
Heart 4	9
Heart 5	10
Heart 6	4
Heart 7	9
Heart 8	17
Heart 9	22
Heart 10	1
Heart 11	16
Heart 12	9
Heart 13	6
Heart 14	2
Heart 15	0
Heart 16	5
Heart 17	5
Heart 18	12
Heart 19	7
98 hpf	Number of cd41:GFPlow cells
Heart 1	40
Heart 2	25
Heart 3	61
Heart 4	29
Heart 5	25
Heart 6	17
Heart 7	37
Heart 8	39
Heart 9	33
Heart 10	50
Heart 11	33
Heart 12	34
Heart 13	31
Heart 14	21
Heart 15	36
Heart 16	22
Heart 17	18
Heart 18	12
Heart 19	11
Heart 20	6
Heart 21	12
Heart 22	20
Heart 23	11
Heart 24	11
Heart 25	16
Heart 26	11
Heart 27	14
120 hpf	Number of cd41:GFPlow cells
Heart 1	22
Heart 2	72
Heart 3	50
Heart 4	35
Heart 5	57
Heart 6	60
Heart 7	24
Heart 8	39
Heart 9	25
Heart 10	35
Heart 11	56
Heart 12	46
Heart 13	33
Heart 14	40
Heart 15	33
Heart 16	28
Heart 17	30
7 dpf	Number of cd41:GFPlow cells
Heart 1	31
Heart 2	28
Heart 3	51
Heart 4	35
Heart 5	22
Heart 6	26
Heart 7	15
Heart 8	16
Heart 9	32
Heart 10	30
Heart 11	13
Heart 12	22
Heart 13	63
Heart 14	13
Heart 15	29
Heart 16	55
Heart 17	64
Heart 18	58
Heart 19	34
Heart 20	48
Heart 21	41
Heart 22	70
Heart 23	27
Heart 24	1
Heart 25	33
Heart 26	46
Heart 27	9
Heart 28	34
Heart 29	6
Heart 30	43
Heart 31	11
Heart 32	12
Heart 33	64
10 dpf	Number of cd41:GFPlow cells
Heart 1	43
Heart 2	14
Heart 3	25
Heart 4	32
Heart 5	42
Heart 6	20
Heart 7	21
Heart 8	28
Heart 9	22
Heart 10	20
Heart 11	2
Heart 12	44
Heart 13	8
Heart 14	19
Heart 15	39
Heart 16	49
Heart 17	10
Heart 18	46
Heart 19	46

## Sheet: Figure 1 - H
Location of cd41:GFPlow cells
Control	Area 1 (Absolute number)	Area 1 (Percentage)	Area 2 (Absolute number)	Area 2 (Percentage)	Area 3 (Absolute number)	Area 3 (Percentage)	Area 4 (Absolute number)	Area 4 (Percentage)	Area 5 (Absolute number)	Area 5 (Percentage)	Area 6 (Absolute number)	Area 6 (Percentage)	Area 7 (Absolute number)	Area 7 (Percentage)	Area 8 (Absolute number)	Area 8 (Percentage)	Total Number (Absolute number)	Total Number (Percentage)
Heart 1	13	68.4211	2	10.5263	0	0	0	0	0	0	2	10.5263	1	5.26316	1	5.26316	19	100
Heart 2	9	69.2308	2	15.3846	1	7.69231	0	0	0	0	0	0	1	7.69231	0	0	13	100
Heart 3	7	77.7778	0	0	1	11.1111	0	0	1	11.1111	0	0	0	0	0	0	9	100
Heart 4	7	87.5	0	0	1	12.5	0	0	0	0	0	0	0	0	0	0	8	100
Heart 5	9	81.8182	1	9.09091	0	0	0	0	0	0	0	0	1	9.09091	0	0	11	100
Heart 6	9	75	2	16.6667	0	0	1	8.33333	0	0	0	0	0	0	0	0	12	100
Heart 7	11	73.3333	0	0	1	6.66667	3	20	0	0	0	0	0	0	0	0	15	100
Heart 8	13	76.4706	0	0	3	17.6471	0	0	0	0	0	0	1	5.88235	0	0	17	100
Heart 9	4	66.6667	0	0	0	0	0	0	1	16.6667	1	16.6667	0	0	0	0	6	100
Heart 10	1	100	0	0	0	0	0	0	0	0	0	0	0	0	0	0	1	100
Heart 11	9	47.3684	2	10.5263	1	5.26316	2	10.5263	3	15.7895	0	0	1	5.26316	1	5.26316	19	100
Heart 12	5	62.5	0	0	1	12.5	0	0	0	0	0	0	1	12.5	1	12.5	8	100
Heart 13	3	60	0	0	0	0	0	0	1	20	0	0	1	20	0	0	5	100
Heart 14	0	0	0	0	2	20	2	20	2	20	2	20	2	20	0	0	10	100
Heart 15	12	70.5882	3	17.6471	0	0	0	0	1	5.88235	0	0	1	5.88235	0	0	17	100
Heart 16	2	50	0	0	1	25	0	0	0	0	0	0	1	25	0	0	4	100
Heart 17	10	76.9231	1	7.69231	0	0	0	0	2	15.3846	0	0	0	0	0	0	13	100
Heart 18	2	18.1818	1	9.09091	1	9.09091	0	0	3	27.2727	0	0	2	18.1818	2	18.1818	11	100
Heart 19	4	100	0	0	0	0	0	0	0	0	0	0	0	0	0	0	4	100
Heart 20	11	68.75	0	0	0	0	0	0	1	6.25	0	0	3	18.75	1	6.25	16	100
Average		66.5265		4.83125		6.37356		2.94298		6.91785		2.35965		7.6753		2.37291		100

## Sheet: Figure 1 - I
µm3 co-localization endocardial
surface with cd41+ cell surface
74 hpf	µm3 co-localization
Heart 1	313.01
Heart 2	3305.8
Heart 3	1265.63
Heart 4	276.26
Heart 5	267.78
Heart 6	1664.89
Heart 7	26.78
Heart 8	226.33
Heart 9	61.45
Heart 10	101.12
Heart 11	181.97
Heart 12	0
Heart 13	264.61
Heart 14	0
Heart 15	0
Heart 16	245.73
Heart 17	1550.11
Heart 18	15.38
Heart 19	1764.04
Heart 20	4733.23
96 hpf	µm3 co-localization
Heart 1	3381.86
Heart 2	13834.6
Heart 3	2017.8
Heart 4	237.8
Heart 5	39.95
Heart 6	303.6
Heart 7	423.64
Heart 8	1126.99
Heart 9	94.32
Heart 10	503.3
Heart 11	2308.07
Heart 12	377.57
Heart 13	76.49
Heart 14	3276.52
Heart 15	5513.63
Heart 16	529.76
Heart 17	2248.7
Heart 18	220.52
Heart 19	9902.11
Heart 20	1051.16
Heart 21	32968
Heart 22	1698.45
Heart 23	1146.42
Heart 24	1005.02
Heart 25	459.43
Heart 26	3905.11
Heart 27	3795.06
Heart 28	695.61
120 hpf	µm3 co-localization
Heart 1	2916.05
Heart 2	1357.13
Heart 3	991.76
Heart 4	45.07
Heart 5	1784.96
Heart 6	1174.92
Heart 7	2608.75
Heart 8	326.89
Heart 9	910.74
Heart 10	183.3
Heart 11	1167.26
Heart 12	1.81
Heart 13	1703.54
Heart 14	1601.26
Heart 15	2088.41
Heart 16	1390.23
Heart 17	4489.67
Heart 18	2655.21
Heart 19	553.46
Heart 20	2743.39
Heart 21	6702.81
Heart 22	3917.69
Heart 23	383.81

## Sheet: Figure 1 - J
% co-localization endocardial
surface with cd41+ cell surface
74 hpf	% co-localization
Heart 1	5.9
Heart 2	26.99
Heart 3	23.63
Heart 4	8.29
Heart 5	2.4
Heart 6	21.99
Heart 7	0.59
Heart 8	3.67
Heart 9	0.76
Heart 10	3.53
Heart 11	4.77
Heart 12	0
Heart 13	8.38
Heart 14	0
Heart 15	0
Heart 16	2.52
Heart 17	22.05
Heart 18	3.06
Heart 19	35.38
Heart 20	46.44
96 hpf	% co-localization
Heart 1	34.41
Heart 2	38.12
Heart 3	31.04
Heart 4	4.43
Heart 5	1.35
Heart 6	9.23
Heart 7	37.48
Heart 8	34
Heart 9	14.82
Heart 10	26.85
Heart 11	38.2
Heart 12	18.95
Heart 13	3.26
Heart 14	21.82
Heart 15	56.41
Heart 16	13.64
Heart 17	31.9
Heart 18	11.15
Heart 19	67.17
Heart 20	24.49
Heart 21	48.24
Heart 22	24.88
Heart 23	15.51
Heart 24	23.68
Heart 25	9.52
Heart 26	89.78
Heart 27	22.69
Heart 28	14.27
120 hpf	% co-localization
Heart 1	26.11
Heart 2	37.77
Heart 3	25.48
Heart 4	1.14
Heart 5	18.42
Heart 6	26.61
Heart 7	24.64
Heart 8	22.91
Heart 9	25.18
Heart 10	8.11
Heart 11	35.9
Heart 12	0.09
Heart 13	26.07
Heart 14	28.55
Heart 15	33.09
Heart 16	36.11
Heart 17	29.7
Heart 18	42.19
Heart 19	19.74
Heart 20	39.28
Heart 21	74.24
Heart 22	59.49
Heart 23	33.63

## Sheet: Figure 1 - L
% EdUpos cells
Edu Pulse from 50-74 hpf	% EdUpos cells
Heart 1	72.7273
Heart 2	64.7059
Heart 3	81.8182
Heart 4	70
Heart 5	68.75
Heart 6	71.4286
Heart 7	42.8571
Heart 8	66.6667
Heart 9	35
Heart 10	46.6667
Heart 11	27.2727
Heart 12	14.2857
Heart 13	80
Heart 14	58.3333
Edu Pulse from 74-98 hpf	% EdUpos cells
Heart 1	11.7647
Heart 2	9.5238
Heart 3	41.0256
Heart 4	70
Heart 5	31.5789
Heart 6	40
Heart 7	18.1818
Heart 8	29.1667
Heart 9	66.6667
Heart 10	9.0909
Heart 11	33.3333
Heart 12	31.8182
Heart 13	41.1765
Heart 14	50
Heart 15	26.087
Heart 16	0
Heart 17	22.2222

## Sheet: Figure 2 - E
Number of Kaede-red cells
74 hpf	Number of Kaede-red cells
CHT 1	21
CHT 2	22
CHT 3	13
CHT 4	10
CHT 5	19
CHT 6	30
CHT 7	9
CHT 8	16
CHT 9	3
CHT 10	18
CHT 11	18
CHT 12	13
CHT 13	20
CHT 14	22

## Sheet: Figure 2 - F
Number of Kaede-red cells
74 hpf	Number of Kaede-red cells
Thymus 1	4
Thymus 2	1
Thymus 3	1
Thymus 4	0
Thymus 5	1
Thymus 6	0
Thymus 7	1
Thymus 8	0
Thymus 9	0
Thymus 10	0
Thymus 11	2
Thymus 12	1
Thymus 13	2
Thymus 14	0

## Sheet: Figure 2 - I
Number of Kaede-red cells
96 hpf	Ventricle inner curvature	Heart atrium	Heart outflowtract	CHT
Embryo 1	0	0	0	7
Embryo 2	0	1	0	16
Embryo 3	0	0	0	6
Embryo 4	0	0	0	9
Embryo 5	0	1	0	2
Embryo 6	1	3	0	13
Embryo 7	1	0	0	12
Embryo 8	0	0	0	10
Embryo 9	1	0	0	5
Embryo 10	0	0	0	15
Embryo 11	0	0	0	13
Embryo 12	0	0	0	9
Embryo 13	0	1	0	10
Embryo 14	0	0	0	0

## Sheet: Figure 2 - J
Number of Kaede-red cells
96 hpf	Ventricle outer curvature	Ventricle inner curvature	Heart outflowtract	CHT
Embryo 1	0	0	0	6
Embryo 2	0	0	0	10
Embryo 3	2	1	0	18
Embryo 4	1	0	0	8
Embryo 5	7	1	0	4
Embryo 6	4	3	0	7
Embryo 7	3	0	0	6
Embryo 8	1	1	0	0
Embryo 9	4	1	0	1
Embryo 10	3	0	2	11
Embryo 11	2	2	3	19
Embryo 12	0	0	0	9
Embryo 13	0	0	0	10
Embryo 14	0	0	0	0

## Sheet: Figure 3 - C
Ex vivo culturing of hearts
48 hpf	Number of cd41:GFPlow cells
Heart 1	0
Heart 2	0
Heart 3	1
Heart 4	0
Heart 5	0
Heart 6	0
Heart 7	0
Heart 8	0
Heart 9	0
Heart 10	0
Heart 11	0
Heart 12	0
Heart 13	0
24 h in culture	Number of cd41:GFPlow cells
Heart 1	2
Heart 2	7
Heart 3	5
Heart 4	0
Heart 5	0
Heart 6	5
Heart 7	1
Heart 8	2
Heart 9	0
Heart 10	13
Heart 11	0
Heart 12	0
Heart 13	1
Heart 14	2
Heart 15	1
Heart 16	8
Heart 17	2
48 hpf	Number of Runx1:mCherry cells
Heart 1	0
Heart 2	0
Heart 3	0
Heart 4	0
Heart 5	0
Heart 6	0
Heart 7	3
Heart 8	0
Heart 9	1
Heart 10	0
Heart 11	0
Heart 12	2
24 h in culture	Number of Runx1:mCherry cells
Heart 1	0
Heart 2	0
Heart 3	4
Heart 4	2
Heart 5	4
Heart 6	3
Heart 7	5
Heart 8	3
Heart 9	2
Heart 10	4
Heart 11	0
Heart 12	2
Heart 13	0
Heart 14	2
Heart 15	1
Heart 16	3
Heart 17	2
Heart 18	3
Heart 19	3

[truncated: 22 more sheets: Figure 4 - M, Figure 5 - D, Figure 5 - F, Figure 5 - M, Figure 6 - D, Figure 6 - E, Figure 6 - J, Figure 7 - D, Figure 7 - G, Figure 7 - H, Figure 7 - I, Suppl.-Figure 4 B, Suppl.-Figure 4 C, Suppl.-Figure 5 B, Suppl.-Figure 5 C, Suppl.-Figure 5 D, Suppl.-Figure 7 D, Suppl.-Figure 7 H, Suppl.-Figure 8 E, Suppl.-Figure 10 B …]
